# Supplementary material for: Primary versus Salvage Liver Transplantation after Curative-Intent Resection or Radiofrequency Ablation for Hepatocellular Carcinoma: Long-Term Oncological Outcomes
Source: Cancers (Basel). 2023 Oct 18;15(20):5030. doi: 10.3390/cancers15205030 (PMC10605470; doi:10.3390/cancers15205030)
Supplement: Supplementary file 1 [file cancers-15-05030-s001.zip]

Archive with 1 entries (1 files):
- cancers-2542977-supplementary.pdf
